# Supplementary material for: Comparative Analysis of the Complete Chloroplast Genomes of Four Aconitum Medicinal Species
Source: Molecules. 2018 Apr 26;23(5):1015. doi: 10.3390/molecules23051015 (PMC6102581; doi:10.3390/molecules23051015)
Supplement: Supplementary file 1 [file molecules-23-01015-s001.zip]

Archive with 7 entries (6 files):
- Supplementary revision/Figure S1 Phylogenetic tree constructed using Maximum Likelihood (ML) and Bayesian Inference (BI) methods, based on the PCGs sequences from different species.jpg
- Supplementary revision/Table S1 The introns in five Aconitum species.xls
- Supplementary revision/Table S2 The codon usage frequency and RSCU of five Aconitum species.xls
- Supplementary revision/Table S3 The information of Repeats in five Aconitum species.xls
- Supplementary revision/Table S4 The detail information of SSRs in five Aconitum species.xls
- Supplementary revision/Table S5 GenBank accession numbers of the chloroplast genomes used in this study.doc
- Supplementary revision/
