# Supplementary material for: Comparative Analysis of the Complete Chloroplast Genomes of Four Aconitum Medicinal Species
Source: Molecules. 2018 Apr 26;23(5):1015. doi: 10.3390/molecules23051015 (PMC6102581; doi:10.3390/molecules23051015)
Supplement: Supplementary file 1 [file molecules-23-01015-s001.zip › Supplementary revision/Table S1 The introns in five Aconitum species.xls]

## Sheet: Sheet1
Table S1 The introns in five Aconitum species
Gene	Location	Exon1(bp)					Intron1(bp)					Exon2(bp)					Intron2(bp)					Exon3(bp)
		A. vil	A. del	A. epi	A. hem	A. con	A. vil	A. del	A. epi	A. hem	A. con	A. vil	A. del	A. epi	A. hem	A. con	A. vil	A. del	A. epi	A. hem	A. con	A. vil	A. del	A. epi	A. hem	A. con
trnK-UUU	LSC	35	35	35	35	35	2523	2521	2236	2521	2538	37	37	37	37	37	/	/	/	/	/	/	/	/	/	/
trnG-GCC	LSC	23	23	23	23	23	719	719	719	719	727	47	47	47	47	47	/	/	/	/	/	/	/	/	/	/
atpF	LSC	411	411	411	411	411	719	719	719	720	714	159	159	159	159	159	/	/	/	/	/	/	/	/	/	/
rpoC1	LSC	1620	1620	1620	1620	1620	735	734	734	734	754	435	435	435	435	435	/	/	/	/	/	/	/	/	/	/
ycf3	LSC	153	153	153	153	153	755	755	755	755	756	228	228	228	228	228	719	720	720	720	717	126	126	126	126	126
trnL-UAA	LSC	35	35	35	35	35	489	493	497	493	493	50	50	50	50	50	/	/	/	/	/	/	/	/	/	/
trnV-UAC	LSC	37	37	37	37	37	590	590	590	590	590	39	39	39	39	39	/	/	/	/	/	/	/	/	/	/
clpP	LSC	246	246	228	222	246	673	673	568	675	671	291	291	291	291	291	850	850	850	850	847	69	69	69	69	69
petB	LSC	6	6	/	8	6	951	951	/	665	952	489	489	/	546	489	/	/	/	/	/	/	/	/	/	/
rpl2	IR	435	435	435	435	435	662	662	662	662	662	390	390	390	390	390	/	/	/	/	/	/	/	/	/	/
ndhB	IR	756	756	756	756	756	706	706	706	706	706	777	777	777	777	777	/	/	/	/	/	/	/	/	/	/
trnI-GAU	IR	42	42	42	42	42	935	935	935	935	935	35	35	35	35	35	/	/	/	/	/	/	/	/	/	/
trnA-UGC	IR	38	38	38	38	38	800	800	800	800	800	35	35	35	35	35	/	/	/	/	/	/	/	/	/	/
ndhA	SSC	540	540	540	540	/	1007	1012	752	1007	/	552	552	552	552	/	/	/	/	/	/	/	/	/	/	/
rps12	LSC	114	114	114	114	114	/	/	/	/	/	232	232	232	232	232	542	542	542	542	542	26	26	26	26	26
