# Supplementary material for: Comparative Analysis of the Complete Chloroplast Genomes of Four Aconitum Medicinal Species
Source: Molecules. 2018 Apr 26;23(5):1015. doi: 10.3390/molecules23051015 (PMC6102581; doi:10.3390/molecules23051015)
Supplement: Supplementary file 1 [file molecules-23-01015-s001.zip › Supplementary revision/Table S2 The codon usage frequency and RSCU of five Aconitum species.xls]

## Sheet: Sheet1
Table S2 The codon usage frequency and RSCU of five Aconitum species
Codon	AA	% of AA					Count					RSCU
		A. vil	A. del	A. epi	A. hem	A. con	A. vil	A. del	A. epi	A. hem	A. con	A. vil	A. del	A. epi	A. hem	A. con
UUU	F	0.0362644	0.0362267	0.0392157	0.0362335	0.0361939	817	813	828	815	814	1.32	1.32	1.27	1.32	1.32
UUC	F	0.0187314	0.0187595	0.0223075	0.0186725	0.0186305	422	421	471	420	419	0.68	0.68	0.73	0.68	0.68
UUA	L	0.0325358	0.0325283	0.027091	0.032499	0.0326367	733	730	572	731	734	1.89	1.89	1.85	1.89	1.9
UUG	L	0.0219273	0.0218341	0.0189921	0.021829	0.0218764	494	490	401	491	492	1.27	1.27	1.3	1.27	1.27
CUU	L	0.0209952	0.0211211	0.018187	0.0210288	0.0209871	473	474	384	473	472	1.22	1.23	1.24	1.22	1.22
CUC	L	0.0066137	0.00655022	0.00639386	0.00657982	0.00662517	149	147	135	148	149	0.38	0.38	0.44	0.38	0.38
CUA	L	0.0140708	0.0140807	0.0110353	0.0141377	0.0141396	317	316	233	318	318	0.82	0.82	0.75	0.82	0.82
CUG	L	0.00705757	0.00708493	0.00601497	0.00706887	0.00706981	159	159	127	159	159	0.41	0.41	0.41	0.41	0.41
AUU	I	0.0418572	0.0418412	0.0396419	0.0419242	0.0418853	943	939	837	943	942	1.47	1.47	1.51	1.47	1.47
AUC	I	0.0168228	0.0167543	0.0181396	0.0167608	0.0167185	379	376	383	377	376	0.59	0.59	0.69	0.59	0.59
AUA	I	0.0268543	0.0267801	0.0208866	0.0267639	0.0268564	605	601	441	602	604	0.94	0.94	0.8	0.94	0.94
AUG	M	0.024191	0.0241511	0.0183764	0.0241408	0.0241441	545	542	388	543	543	1	1	1	1	1
GUU	V	0.0207732	0.0208538	0.0199394	0.020762	0.0208092	468	468	421	467	468	1.48	1.48	1.51	1.48	1.48
GUC	V	0.00612544	0.00614918	0.00729374	0.00613524	0.00618052	138	138	154	138	139	0.44	0.44	0.55	0.44	0.44
GUA	V	0.021439	0.021433	0.0178555	0.0214289	0.0214317	483	481	377	482	482	1.53	1.52	1.35	1.53	1.52
GUG	V	0.00785654	0.00779788	0.00781472	0.00782466	0.0078257	177	175	165	176	176	0.56	0.55	0.59	0.56	0.56
UCU	S	0.0208176	0.0207646	0.0233494	0.020762	0.0208092	469	466	493	467	468	1.69	1.69	1.66	1.69	1.69
UCC	S	0.0122065	0.0121201	0.0134034	0.0121371	0.0121387	275	272	283	273	273	0.99	0.98	0.95	0.99	0.98
UCA	S	0.0150917	0.015061	0.0161031	0.0150714	0.0151178	340	338	340	339	340	1.22	1.22	1.14	1.22	1.23
UCG	S	0.00674686	0.00677301	0.00866724	0.00675766	0.0067141	152	152	183	152	151	0.55	0.55	0.62	0.55	0.54
AGU	S	0.0149141	0.0149719	0.0145401	0.014938	0.0150289	336	336	307	336	338	1.21	1.22	1.03	1.21	1.22
AGC	S	0.00421679	0.00423313	0.00838306	0.00422354	0.0042241	95	95	177	95	95	0.34	0.34	0.6	0.34	0.34
CCU	P	0.0165564	0.0166206	0.0146348	0.0165829	0.0165407	373	373	309	373	372	1.53	1.53	1.49	1.53	1.53
CCC	P	0.00852235	0.00846627	0.00861987	0.00853599	0.00849266	192	190	182	192	191	0.79	0.78	0.88	0.79	0.78
CCA	P	0.0128279	0.0128776	0.0113195	0.0128484	0.0128502	289	289	239	289	289	1.18	1.19	1.15	1.19	1.19
CCG	P	0.00541524	0.00539168	0.00483092	0.00537945	0.00542463	122	121	102	121	122	0.5	0.5	0.49	0.5	0.5
ACU	T	0.0203737	0.0203636	0.0179502	0.0203619	0.0203201	459	457	379	458	457	1.58	1.58	1.42	1.57	1.58
ACC	T	0.00994274	0.00989217	0.011651	0.0099142	0.00991552	224	222	246	223	223	0.77	0.77	0.92	0.77	0.77
ACA	T	0.0161126	0.016175	0.014919	0.0163162	0.016096	363	363	315	367	362	1.25	1.25	1.18	1.26	1.25
ACG	T	0.00523769	0.005258	0.00620441	0.00520162	0.00524678	118	118	131	117	118	0.41	0.41	0.49	0.4	0.41
GCU	A	0.0242798	0.0243294	0.0219286	0.0243187	0.0243219	547	546	463	547	547	1.74	1.74	1.73	1.74	1.74
GCC	A	0.00892183	0.00895642	0.0083357	0.00893611	0.00893731	201	201	176	201	201	0.64	0.64	0.66	0.64	0.64
GCA	A	0.0156687	0.0155512	0.0140191	0.0156493	0.0157403	353	349	296	352	354	1.12	1.11	1.1	1.12	1.13
GCG	A	0.00701318	0.00699581	0.00653595	0.00702441	0.00693642	158	157	138	158	156	0.5	0.5	0.51	0.5	0.5
UAU	Y	0.0292068	0.0292755	0.0311642	0.0292091	0.0293019	658	657	658	657	659	1.58	1.58	1.48	1.58	1.58
UAC	Y	0.00772338	0.00775332	0.0109406	0.00773574	0.00778124	174	174	231	174	175	0.42	0.42	0.52	0.42	0.42
UAA	*	0.00155355	0.00155958	0.00928294	0.00155604	0.00155625	35	35	196	35	35	1.35	1.35	1.14	1.35	1.35
UAG	*	0.000976519	0.000980305	0.00464147	0.000978082	0.000978213	22	22	98	22	22	0.85	0.85	0.57	0.85	0.85
UGA	*	0.000932132	0.000935745	0.010467	0.000933624	0.000933748	21	21	221	21	21	0.81	0.81	1.29	0.81	0.81
CAU	H	0.0190421	0.0190714	0.0189921	0.0190281	0.0190307	429	428	401	428	428	1.51	1.52	1.5	1.52	1.52
CAC	H	0.00616983	0.00606007	0.00625178	0.00604633	0.00604713	139	136	132	136	136	0.49	0.48	0.5	0.48	0.48
CAA	Q	0.0264992	0.0265128	0.0251492	0.0265416	0.0264117	597	595	531	597	594	1.52	1.53	1.51	1.53	1.52
CAG	Q	0.00830041	0.00824347	0.00819362	0.00822478	0.00831481	187	185	173	185	187	0.48	0.47	0.49	0.47	0.48
AAU	N	0.0369746	0.0370733	0.035332	0.0371671	0.0370831	833	832	746	836	834	1.56	1.56	1.48	1.56	1.56
AAC	N	0.010431	0.0104269	0.0125509	0.0104922	0.010538	235	234	265	236	237	0.44	0.44	0.52	0.44	0.44
AAA	K	0.0371077	0.0369842	0.0338638	0.0369448	0.0368164	836	830	715	831	828	1.48	1.48	1.48	1.47	1.47
AAG	K	0.0131386	0.0130113	0.0120299	0.0132041	0.0131169	296	292	254	297	295	0.52	0.52	0.52	0.53	0.53
GAU	D	0.032092	0.0321718	0.0274699	0.0322323	0.032281	723	722	580	725	726	1.58	1.58	1.54	1.58	1.58
GAC	D	0.00856674	0.00859995	0.00828834	0.00858045	0.00853713	193	193	175	193	192	0.42	0.42	0.46	0.42	0.42
GAA	E	0.0386169	0.0385884	0.0355688	0.0385453	0.0385505	870	866	751	867	867	1.49	1.49	1.48	1.49	1.49
GAG	E	0.0132718	0.0132787	0.0123615	0.0132041	0.0131614	299	298	261	297	296	0.51	0.51	0.52	0.51	0.51
UGU	C	0.00847796	0.00851083	0.0110827	0.00849153	0.00849266	191	191	234	191	191	1.49	1.49	1.23	1.49	1.49
UGC	C	0.00288517	0.00289636	0.00700957	0.00288979	0.00289017	65	65	148	65	65	0.51	0.51	0.77	0.51	0.51
UGG	W	0.0181988	0.0181356	0.0189448	0.018139	0.0180969	410	407	400	408	407	1	1	1	1	1
CGU	R	0.0138044	0.0137243	0.0125509	0.0137376	0.0138284	311	308	265	309	311	1.37	1.37	1.13	1.37	1.38
CGC	R	0.00363975	0.0036093	0.00374159	0.00364558	0.00364606	82	81	79	82	82	0.36	0.36	0.34	0.36	0.36
CGA	R	0.0136713	0.0137688	0.0142086	0.0136042	0.0137394	308	309	300	306	309	1.36	1.37	1.28	1.36	1.37
CGG	R	0.00430556	0.00432225	0.00487828	0.00435691	0.00426856	97	97	103	98	96	0.43	0.43	0.44	0.43	0.42
AGA	R	0.0179768	0.0180465	0.0206972	0.0180056	0.0179191	405	405	437	405	403	1.79	1.8	1.86	1.8	1.78
AGG	R	0.00688002	0.00681757	0.0107512	0.00680212	0.00693642	155	153	227	153	156	0.68	0.68	0.97	0.68	0.69
GGU	G	0.0241023	0.0241957	0.0221654	0.0241408	0.0241885	543	543	468	543	544	1.37	1.37	1.28	1.36	1.37
GGC	G	0.00754583	0.00757508	0.00843043	0.00755791	0.00755892	170	170	178	170	170	0.43	0.43	0.49	0.43	0.43
GGA	G	0.0273425	0.0274931	0.0255281	0.0275197	0.0274789	616	617	539	619	618	1.55	1.55	1.48	1.55	1.55
GGG	G	0.0115851	0.01163	0.0128824	0.011737	0.0116496	261	261	272	264	262	0.66	0.66	0.75	0.66	0.66
