# Supplementary material for: Comparative Analysis of the Complete Chloroplast Genomes of Four Aconitum Medicinal Species
Source: Molecules. 2018 Apr 26;23(5):1015. doi: 10.3390/molecules23051015 (PMC6102581; doi:10.3390/molecules23051015)
Supplement: Supplementary file 1 [file molecules-23-01015-s001.zip › Supplementary revision/Table S3 The information of Repeats in five Aconitum species.xls]

## Sheet: Sheet1
Table S3 The Informations for Repeats of five Aconitum species
No.	Size (bp)	Start position1	Start position2	Type	Location Region
A. vil
1	31	6345	6376	F	IGS(trnK-UUU,trnQ-UUG)
2	30	8101	37521	F	IGS(psbI,trnS-GCU),IGS(psbC,trnS-UGA)
3	58	13331	13351	F	IGS(atpF,atpH)
4	38	13331	13371	F	IGS(atpF,atpH)
5	52	40742	42966	F	psaB(CDS),psaA(CDS)
6	39	45724	100574	F	ycf3(intron),IGS(rps12,trnV-GAC)
7	31	93104	93122	F	ycf2(CDS)
8	42	95133	146908	F	ycf15(CDS)
9	31	148930	148948	F	ycf2(CDS)
10	32	4277	4277	P	IGS(trnK-UUU,trnQ-UUG)
11	32	8051	8051	P	IGS(psbI,trnS-GCU)
12	30	8104	47453	P	IGS(psbI,trnS-GCU),IGS(trnS-GGA,rps4)
13	30	37524	47453	P	IGS(trnS-UGA,psbZ),IGS(trnS-GGA,rps4)
14	39	45724	141470	P	ycf3(intron),IGS(trnV-GAC,rps12)
15	72	65113	65113	P	IGS(petA,psbJ)
16	30	76155	76188	P	IGS(psbT,psbN)
17	48	79676	79676	P	IGS(petD,rpoA)
18	31	93104	148930	P	ycf2(CDS)
19	31	93122	148948	P	ycf2(CDS)
20	42	95133	95133	P	ycf15(CDS)
21	42	146908	146908	P	ycf15(CDS)
22	31	52697	52697	R	IGS(ndhK,ndhC)
23	62	6345		T	IGS(trnK-UUU,trnQ-UUG)
24	38	8220		T	IGS(trnS-GCU,trnG-GCC)
25	60	13331		T	IGS(atpF,atpH)
26	21	28721		T	IGS(trnC-GCA,petN)
27	26	73092		T	clpP(intron)
28	36	100965		T	IGS(rps12,trnV-GAC)
29	24	128716		T	ycf1(CDS)
30	36	141082		T	IGS(trnV-GAC,rps12)
A. del
1	30	8165	37544	F	IGS(psbI,trnS-GCU),IGS(psbC,trnS-UGA)
2	52	40765	42989	F	psaB(CDS),psaA(CDS)
3	39	45746	100621	F	ycf3(intron),IGS(rps12,trnV-GAC)
4	35	70211	70229	F	rpl20(CDS)
5	31	93151	93169	F	ycf2(CDS)
6	42	95180	147019	F	ycf15(CDS)
7	31	149041	149059	F	ycf2(CDS)
8	32	4378	4378	P	IGS(trnK-UUU,trnQ-UUG)
9	32	8115	8115	P	IGS(psbI,trnS-GCU)
10	30	8168	47476	P	IGS(psbI,trnS-GCU),IGS(trnS-GGA,rps4)
11	30	37547	47476	P	IGS(trnS-UGA,psbZ),IGS(trnS-GGA,rps4)
12	39	45746	141581	P	ycf3(intron),IGS(trnV-GAC,rps12)
13	72	65136	65136	P	IGS(petA,psbJ)
14	40	76216	76216	P	IGS(psbT,psbN)
15	48	79718	79718	P	IGS(petD,rpoA)
16	31	93151	149041	P	ycf2(CDS)
17	31	93169	149059	P	ycf2(CDS)
18	42	95180	95180	P	ycf15(CDS)
19	42	147019	147019	P	ycf15(CDS)
20	34	70212	70231	R	rpl20(CDS)
21	33	70213	70213	R	rpl20(CDS)
22	38	8284		T	IGS(trnS-GCU,trnG-GCC)
23	36	70211		T	rpl20(CDS)
24	26	73149		T	clpP(intron)
25	36	101012		T	IGS(rps12,trnV-GAC)
26	24	128827		T	ycf1(CDS)
27	36	141193		T	IGS(trnV-GAC,rps12)
A. epi
1	31	6167	6198	F	IGS(trnK-UUU,trnQ-UUG)
2	30	7814	36206	F	IGS(psbI,trnS-GCU),IGS(psbC,trnS-UGA)
3	52	39302	41526	F	psaB(CDS),psaA(CDS)
4	39	44291	97550	F	ycf3(intron),IGS(rps12,trnV-GAC)
5	31	90203	90221	F	ycf2(CDS)
6	42	92109	142587	F	ycf15(CDS)
7	31	144486	144504	F	ycf2(CDS)
8	32	4094	4094	P	IGS(trnK-UUU,trnQ-UUG)
9	32	7764	7764	P	IGS(psbI,trnS-GCU)
10	30	7817	46019	P	IGS(psbI,trnS-GCU),IGS(trnS-GGA,rps4)
11	30	36209	46019	P	IGS(trnS-UGA,psbZ),IGS(trnS-GGA,rps4)
12	39	44291	137149	P	ycf3(intron),IGS(trnV-GAC,rps12)
13	72	63405	63405	P	IGS(petA,psbJ)
14	30	73594	73627	P	IGS(psbT,psbN)
15	48	77019	77019	P	IGS(petD,rpoA)
16	31	90203	144486	P	ycf2(CDS)
17	31	90221	144504	P	ycf2(CDS)
18	42	92109	92109	P	ycf15(CDS)
19	42	142587	142587	P	ycf15(CDS)
20	62	6167		T	IGS(trnK-UUU,trnQ-UUG)
21	38	7933		T	IGS(trnS-GCU,trnG-GCC)
22	26	70531		T	clpP(intron)
23	36	97941		T	IGS(rps12,trnV-GAC)
24	36	136761		T	IGS(trnV-GAC,rps12)
A. hem
1	30	8183	37537	F	IGS(psbI,trnS-GCU),IGS(psbC,trnS-UGA)
2	52	40759	42983	F	psaB(CDS),psaA(CDS)
3	39	45740	100573	F	ycf3(intron),IGS(rps12,trnV-GAC)
4	71	70104	70122	F	rpl20(CDS)
5	53	70104	70140	F	rpl20(CDS)
6	35	70104	70158	F	rpl20(CDS)
7	31	93103	93121	F	ycf2(CDS)
8	42	95132	146934	F	ycf15(CDS)
9	31	148956	148974	F	ycf2(CDS)
10	32	4377	4377	P	IGS(trnK-UUU,trnQ-UUG)
11	32	8133	8133	P	IGS(psbI,trnS-GCU)
12	30	8186	47470	P	IGS(psbI,trnS-GCU),IGS(trnS-GGA,rps4)
13	30	37540	47470	P	IGS(trnS-UGA,psbZ),IGS(trnS-GGA,rps4)
14	39	45740	141496	P	ycf3(intron),IGS(trnV-GAC,rps12)
15	72	65047	65047	P	IGS(petA,psbJ)
16	30	76148	76181	P	IGS(psbT,psbN)
17	48	79669	79669	P	IGS(petD,rpoA)
18	31	93103	148956	P	ycf2(CDS)
19	31	93121	148974	P	ycf2(CDS)
20	42	95132	95132	P	ycf15(CDS)
21	42	146934	146934	P	ycf15(CDS)
22	31	52731	52731	R	IGS(ndhK,ndhC)
23	34	70105	70160	R	rpl20(CDS)
24	33	70106	70106	R	rpl20(CDS)
25	33	70106	70124	R	rpl20(CDS)
26	33	70106	70142	R	rpl20(CDS)
27	34	70123	70160	R	rpl20(CDS)
28	33	70124	70124	R	rpl20(CDS)
29	33	70124	70142	R	rpl20(CDS)
30	34	70141	70160	R	rpl20(CDS)
31	33	70142	70142	R	rpl20(CDS)
32	38	8302		T	IGS(trnS-GCU,trnG-GCC)
33	72	70104		T	rpl20(CDS)
34	26	73085		T	clpP(intron)
35	36	100964		T	IGS(rps12,trnV-GAC)
36	24	128742		T	ycf1(CDS)
37	36	141108		T	IGS(trnV-GAC,rps12)
A. con
1	32	6670	6694	F	IGS(trnK-UUU,trnQ-UUG)
2	30	8137	37534	F	IGS(psbI,trnS-GCU),IGS(psbC,trnS-UGA)
3	32	13041	13064	F	IGS(atpF,atpH)
4	52	40762	42986	F	psaB(CDS),psaA(CDS)
5	39	45737	100563	F	ycf3(intron),IGS(rps12,trnV-GAC)
6	35	70114	70132	F	rpl20(CDS)
7	31	93080	93098	F	ycf2(CDS)
8	42	95109	146903	F	ycf15(CDS)
9	33	115616	115635	F	IGS(ndhF,trnL-UAG)
10	31	148925	148943	F	ycf2(CDS)
11	32	8087	8087	P	IGS(psbI,trnS-GCU)
12	30	8140	47459	P	IGS(psbI,trnS-GCU),IGS(trnS-GGA,rps4)
13	30	37537	47459	P	IGS(trnS-UGA,psbZ),IGS(trnS-GGA,rps4)
14	39	45737	141452	P	ycf3(intron),IGS(trnV-GAC,rps12)
15	72	65073	65073	P	IGS(petA,psbJ)
16	30	76106	76139	P	IGS(psbT,psbN)
17	48	79626	79626	P	IGS(petD,rpoA)
18	31	93080	148925	P	ycf2(CDS)
19	31	93098	148943	P	ycf2(CDS)
20	42	95109	95109	P	ycf15(CDS)
21	42	146903	146903	P	ycf15(CDS)
22	34	70115	70134	R	rpl20(CDS)
23	33	70116	70116	R	rpl20(CDS)
24	36	3344		T	matK(CDS)
25	48	6677		T	IGS(trnK-UUU,trnQ-UUG)
26	38	8256		T	IGS(trnS-GCU,trnG-GCC)
27	46	13045		T	IGS(atpF,atpH)
28	40	23223		T	rpoC1(intron)
29	30	32817		T	IGS(trnE-UUC,trnT-GGU)
30	36	70114		T	rpl20(CDS)
31	26	73044		T	clpP(intron)
32	38	115616		T	IGS(ndhF,trnL-UAG)
33	24	128721		T	ycf1(CDS)
