# Supplementary material for: Comparative Analysis of the Complete Chloroplast Genomes of Four Aconitum Medicinal Species
Source: Molecules. 2018 Apr 26;23(5):1015. doi: 10.3390/molecules23051015 (PMC6102581; doi:10.3390/molecules23051015)
Supplement: Supplementary file 1 [file molecules-23-01015-s001.zip › Supplementary revision/Table S4 The detail information of SSRs in five Aconitum species.xls]

## Sheet: Sheet1
Table S4 The informations for SSRs in five Aconitum species
A.vilmorinianum				A.delavayi				A.episcopale				A.hemsleyanum				A. contortum
type	size	start	location	type	size	start	location	type	size	start	location	type	size	start	location	type	size	start	location
T	9	1881	trnK-UUU(intron)	A	8	39	IGS(rpl2,trnH-GUG)	A	8	39	IGS(rpl2,rps19)	GAA	3	2113	matK(CDS)	A	8	39	IGS(rpl2,rps19)
GAA	3	2013	matK(CDS)	GAA	3	2114	matK(CDS)	A	9	78	rps19	T	9	2290	matK(CDS)	A	11	213	IGS(trnH-GUG,psbA)
T	9	2190	matK(CDS)	T	9	2291	matK(CDS)	GAA	3	2115	matK(CDS)	A	11	2624	matK(CDS)	GAA	3	2062	matK(CDS)
A	11	2524	matK(CDS)	A	11	2625	matK(CDS)	T	9	2292	matK(CDS)	A	11	3669	trnK-UUU(intron)	T	9	2239	matK(CDS)
A	11	3569	trnK-UUU(intron)	A	11	3670	trnK-UUU(intron)	A	8	4375	IGS(trnK-UUU,trnQ-UUG)	A	8	4658	IGS(trnK-UUU,trnQ-UUG)	A	11	2573	matK(CDS)
TA	5	4679	IGS(trnK-UUU,trnQ-UUG)	A	8	4654	IGS(trnK-UUU,trnQ-UUG)	TA	7	4497	IGS(trnK-UUU,trnQ-UUG)	TA	7	4780	IGS(trnK-UUU,trnQ-UUG)	A	10	3636	trnK-UUU(intron)
AGG	3	4745	IGS(trnK-UUU,trnQ-UUG)	TA	7	4776	IGS(trnK-UUU,trnQ-UUG)	AGG	3	4567	IGS(trnK-UUU,trnQ-UUG)	AGG	3	4850	IGS(trnK-UUU,trnQ-UUG)	A	10	4343	IGS(trnK-UUU,trnQ-UUG)
TA	7	5158	IGS(trnK-UUU,trnQ-UUG)	AGG	3	4846	IGS(trnK-UUU,trnQ-UUG)	TA	6	4987	IGS(trnK-UUU,trnQ-UUG)	TA	6	5263	IGS(trnK-UUU,trnQ-UUG)	A	8	4626	IGS(trnK-UUU,trnQ-UUG)
TA	4	5179	IGS(trnK-UUU,trnQ-UUG)	TA	6	5259	IGS(trnK-UUU,trnQ-UUG)	TA	4	5006	IGS(trnK-UUU,trnQ-UUG)	TA	4	5282	IGS(trnK-UUU,trnQ-UUG)	TA	5	4761	IGS(trnK-UUU,trnQ-UUG)
TTC	3	5469	IGS(trnK-UUU,trnQ-UUG)	TA	4	5278	IGS(trnK-UUU,trnQ-UUG)	TTC	3	5296	IGS(trnK-UUU,trnQ-UUG)	A	8	5443	IGS(trnK-UUU,trnQ-UUG)	AGG	3	4828	IGS(trnK-UUU,trnQ-UUG)
AT	4	5764	IGS(trnK-UUU,trnQ-UUG)	TTC	3	5568	IGS(trnK-UUU,trnQ-UUG)	AT	4	5591	IGS(trnK-UUU,trnQ-UUG)	TTC	3	5572	IGS(trnK-UUU,trnQ-UUG)	TA	5	5235	IGS(trnK-UUU,trnQ-UUG)
AT	4	5793	IGS(trnK-UUU,trnQ-UUG)	AT	4	5863	IGS(trnK-UUU,trnQ-UUG)	AT	4	5620	IGS(trnK-UUU,trnQ-UUG)	AT	4	5867	IGS(trnK-UUU,trnQ-UUG)	TA	4	5252	IGS(trnK-UUU,trnQ-UUG)
A	10	5857	IGS(trnK-UUU,trnQ-UUG)	AT	4	5892	IGS(trnK-UUU,trnQ-UUG)	A	10	5684	IGS(trnK-UUU,trnQ-UUG)	AT	4	5896	IGS(trnK-UUU,trnQ-UUG)	A	8	5413	IGS(trnK-UUU,trnQ-UUG)
A	10	6005	IGS(trnK-UUU,trnQ-UUG)	A	10	5956	IGS(trnK-UUU,trnQ-UUG)	T	10	6049	IGS(trnK-UUU,trnQ-UUG)	A	10	5960	IGS(trnK-UUU,trnQ-UUG)	TTC	3	5542	IGS(trnK-UUU,trnQ-UUG)
T	10	6227	IGS(trnK-UUU,trnQ-UUG)	T	10	6321	IGS(trnK-UUU,trnQ-UUG)	T	9	6374	IGS(trnK-UUU,trnQ-UUG)	A	10	6117	IGS(trnK-UUU,trnQ-UUG)	AT	4	5836	IGS(trnK-UUU,trnQ-UUG)
T	9	6552	IGS(trnK-UUU,trnQ-UUG)	T	9	6615	IGS(trnK-UUU,trnQ-UUG)	TAAA	3	6551	IGS(trnK-UUU,trnQ-UUG)	T	10	6339	IGS(trnK-UUU,trnQ-UUG)	A	9	5895	IGS(trnK-UUU,trnQ-UUG)
TAAA	3	6729	IGS(trnK-UUU,trnQ-UUG)	TAAA	3	6792	IGS(trnK-UUU,trnQ-UUG)	A	9	7270	IGS(psbK,psbI)	T	9	6633	IGS(trnK-UUU,trnQ-UUG)	A	10	6042	IGS(trnK-UUU,trnQ-UUG)
A	8	7448	IGS(psbK,psbI)	A	9	7511	IGS(psbK,psbI)	CAA	3	8085	IGS(trnS-GCU,trnG-GCC)	TAAA	3	6810	IGS(trnK-UUU,trnQ-UUG)	T	9	6264	IGS(trnK-UUU,trnQ-UUG)
T	11	8412	IGS(trnS-GCU,trnG-GCC)	T	10	8476	IGS(trnS-GCU,trnG-GCC)	T	8	8102	IGS(trnS-GCU,trnG-GCC)	A	9	7529	IGS(psbK,psbI)	TAAA	4	6755	IGS(trnK-UUU,trnQ-UUG)
CAA	3	8550	IGS(trnS-GCU,trnG-GCC)	CAA	3	8613	IGS(trnS-GCU,trnG-GCC)	T	9	8711	trnG-GCC(intron)	T	10	8494	IGS(trnS-GCU,trnG-GCC)	A	9	7483	IGS(psbK,psbI)
T	8	8567	IGS(trnS-GCU,trnG-GCC)	T	8	8630	IGS(trnS-GCU,trnG-GCC)	T	8	8815	trnG-GCC(intron)	CAA	3	8631	IGS(trnS-GCU,trnG-GCC)	CAA	3	8583	IGS(trnS-GCU,trnG-GCC)
T	9	9176	trnG-GCC(intron)	T	9	9239	trnG-GCC(intron)	T	8	9071	trnG-GCC(intron)	T	8	8648	IGS(trnS-GCU,trnG-GCC)	T	8	8600	IGS(trnS-GCU,trnG-GCC)
T	8	9280	trnG-GCC(intron)	T	8	9343	trnG-GCC(intron)	TA	4	9265	IGS(trnG-GCC,trnR-UCU)	ATA	3	8674	IGS(trnS-GCU,trnG-GCC)	T	9	9207	trnG-GCC(intron)
T	8	9536	trnG-GCC(intron)	T	8	9599	trnG-GCC(intron)	T	9	11808	atpF(intron)	T	9	9253	trnG-GCC(intron)	A	17	9311	trnG-GCC(intron)
T	9	12394	atpF(intron)	T	9	12457	atpF(intron)	A	8	12285	atpF(CDS)	T	8	9357	trnG-GCC(intron)	T	8	9868	trnG-GCC(intron)
A	8	12871	atpF(CDS)	A	8	12934	atpF(CDS)	T	8	12481	IGS(atpF,atpH)	T	8	9613	trnG-GCC(intron)	T	10	12428	atpF(intron)
T	8	13067	IGS(atpF,atpH)	T	8	13130	IGS(atpF,atpH)	AAAT	3	13132	IGS(atpH,atpI)	T	10	12471	atpF(intron)	A	8	12900	atpF(CDS)
AAAT	3	13758	IGS(atpH,atpI)	AAAT	3	13781	IGS(atpH,atpI)	AAC	3	14406	atpI(CDS)	A	8	12949	atpF(CDS)	T	8	13119	IGS(atpF,atpH)
AAC	3	15032	atpI(CDS)	AAC	3	15055	atpI(CDS)	TTA	3	15224	IGS(atpI,rps2)	T	8	13145	IGS(atpF,atpH)	AT	6	14819	IGS(atpH,atpI)
TTA	3	15850	IGS(atpI,rps2)	TTA	3	15873	IGS(atpI,rps2)	T	9	15963	IGS(rps2,rpoC2)	AAAT	3	13796	IGS(atpH,atpI)	AAC	3	15054	atpI(CDS)
T	9	16589	rps2(CDS)	T	9	16612	IGS(rps2,rpoC2)	A	8	17207	rpoC2(CDS)	TCTTA	3	14635	IGS(atpH,atpI)	TTA	3	15872	IGS(atpI,rps2)
T	10	16691	IGS(rps2,rpoC2)	T	10	16714	IGS(rps2,rpoC2)	T	8	17857	rpoC2(CDS)	AAC	3	15075	atpI(CDS)	T	9	16611	IGS(rps2,rpoC2)
A	8	17937	rpoC2(CDS)	A	8	17960	rpoC2(CDS)	T	9	17914	rpoC2(CDS)	TTA	3	15893	IGS(atpI,rps2)	T	10	16713	IGS(rps2,rpoC2)
T	8	18587	rpoC2(CDS)	T	8	18610	rpoC2(CDS)	T	14	18019	rpoC2(CDS)	T	9	16632	IGS(rps2,rpoC2)	A	8	17959	rpoC2(CDS)
T	9	18644	rpoC2(CDS)	T	9	18667	rpoC2(CDS)	AGA	3	18123	rpoC2(CDS)	T	10	16734	IGS(rps2,rpoC2)	T	8	18609	rpoC2(CDS)
T	14	18749	rpoC2(CDS)	T	14	18772	rpoC2(CDS)	A	8	18163	rpoC2(CDS)	A	8	17980	rpoC2(CDS)	T	9	18666	rpoC2(CDS)
AGA	3	18853	rpoC2(CDS)	AGA	3	18876	rpoC2(CDS)	CT	4	18845	rpoC2(CDS)	T	8	18630	rpoC2(CDS)	T	14	18771	rpoC2(CDS)
A	8	18893	rpoC2(CDS)	A	8	18916	rpoC2(CDS)	AT	5	19387	rpoC2(CDS)	T	9	18687	rpoC2(CDS)	AGA	3	18875	rpoC2(CDS)
CT	4	19575	rpoC2(CDS)	CT	4	19598	rpoC2(CDS)	TTC	3	21654	rpoC1(CDS)	T	14	18792	rpoC2(CDS)	A	8	18915	rpoC2(CDS)
AT	5	20117	rpoC2(CDS)	AT	5	20140	rpoC2(CDS)	A	8	21838	rpoC1(CDS)	AGA	3	18896	rpoC2(CDS)	CT	4	19597	rpoC2(CDS)
TTC	3	22384	rpoC1(CDS)	TTC	3	22407	rpoC1(CDS)	T	8	22061	rpoC1(intron)	A	8	18936	rpoC2(CDS)	AT	5	20139	rpoC2(CDS)
A	8	22568	rpoC1(CDS)	A	8	22591	rpoC1(CDS)	A	9	23123	IGS(rpoC1,rpoB)	CT	4	19618	rpoC2(CDS)	TTC	3	22401	rpoC1(CDS)
T	9	22791	rpoC1(intron)	T	8	22814	rpoC1(intron)	T	10	25715	rpoB(CDS)	AT	5	20160	rpoC2(CDS)	A	8	22585	rpoC1(CDS)
A	9	23854	rpoC1(intron)	A	9	23876	IGS(rpoC1,rpoB)	A	9	26858	IGS(rpoB,trnC-GCA)	TTC	3	22427	rpoC1(CDS)	T	8	22808	rpoC1(intron)
T	10	26446	rpoB(CDS)	T	10	26468	IGS(rpoB,trnC-GCA)	A	9	26875	IGS(rpoB,trnC-GCA)	A	8	22611	rpoC1(CDS)	A	9	23890	IGS(rpoC1,rpoB)
A	9	27589	IGS(rpoB,trnC-GCA)	A	9	27611	IGS(rpoB,trnC-GCA)	A	8	27753	IGS(trnC-GCA,petN)	T	8	22834	rpoC1(intron)	T	10	26482	rpoB(CDS)
A	10	27606	IGS(rpoB,trnC-GCA)	A	9	27628	IGS(rpoB,trnC-GCA)	ACA	3	27858	IGS(trnC-GCA,petN)	A	9	23896	IGS(rpoC1,rpoB)	A	9	27625	IGS(rpoB,trnC-GCA)
A	8	28745	IGS(trnC-GCA,petN)	A	8	28758	IGS(trnC-GCA,petN)	ATT	3	28182	IGS(trnC-GCA,petN)	T	10	26488	rpoB(CDS)	A	9	27642	IGS(rpoB,trnC-GCA)
ACA	3	28850	IGS(trnC-GCA,petN)	ACA	3	28863	IGS(trnC-GCA,petN)	A	8	29005	IGS(petN,psbM)	A	9	27631	IGS(rpoB,trnC-GCA)	A	10	28769	IGS(trnC-GCA,petN)
ATT	3	29174	IGS(trnC-GCA,petN)	ATT	3	29187	IGS(trnC-GCA,petN)	AT	4	29278	IGS(petN,psbM)	A	10	27648	IGS(rpoB,trnC-GCA)	ACA	3	28877	IGS(trnC-GCA,petN)
A	8	29996	IGS(petN,psbM)	A	8	30010	IGS(petN,psbM)	ATATT	3	29344	IGS(petN,psbM)	A	8	28772	IGS(trnC-GCA,petN)	ATT	3	29193	IGS(trnC-GCA,petN)
AT	4	30269	IGS(petN,psbM)	AT	4	30283	IGS(petN,psbM)	TA	5	29364	IGS(petN,psbM)	ACA	3	28877	IGS(trnC-GCA,petN)	A	8	30006	IGS(petN,psbM)
ATATT	3	30335	IGS(petN,psbM)	ATATT	3	30349	IGS(petN,psbM)	A	9	29890	IGS(psbM,trnD-GUC)	ATT	3	29201	IGS(trnC-GCA,petN)	AT	4	30280	IGS(petN,psbM)
TA	5	30355	IGS(petN,psbM)	TA	5	30369	IGS(petN,psbM)	AAG	3	30070	IGS(psbM,trnD-GUC)	A	8	30023	IGS(petN,psbM)	ATATT	3	30346	IGS(petN,psbM)
A	9	30881	IGS(psbM,trnD-GUC)	A	9	30895	IGS(psbM,trnD-GUC)	T	9	30110	IGS(psbM,trnD-GUC)	AT	4	30296	IGS(petN,psbM)	TA	5	30366	IGS(petN,psbM)
AAG	3	31061	IGS(psbM,trnD-GUC)	AAG	3	31075	IGS(psbM,trnD-GUC)	T	12	30120	IGS(psbM,trnD-GUC)	TA	5	30377	IGS(petN,psbM)	A	8	30893	IGS(psbM,trnD-GUC)
T	11	31101	IGS(psbM,trnD-GUC)	T	11	31115	IGS(psbM,trnD-GUC)	A	8	30180	IGS(psbM,trnD-GUC)	A	9	30903	IGS(psbM,trnD-GUC)	AAG	3	31072	IGS(psbM,trnD-GUC)
T	11	31113	IGS(psbM,trnD-GUC)	T	12	31127	IGS(psbM,trnD-GUC)	A	8	30250	IGS(psbM,trnD-GUC)	AAG	3	31083	IGS(psbM,trnD-GUC)	T	11	31112	IGS(psbM,trnD-GUC)
A	8	31172	IGS(psbM,trnD-GUC)	A	8	31187	IGS(psbM,trnD-GUC)	CTTT	3	30263	IGS(psbM,trnD-GUC)	T	11	31123	IGS(psbM,trnD-GUC)	T	10	31124	IGS(psbM,trnD-GUC)
A	8	31242	IGS(psbM,trnD-GUC)	A	8	31257	IGS(psbM,trnD-GUC)	AT	5	30519	IGS(psbM,trnD-GUC)	T	11	31135	IGS(psbM,trnD-GUC)	A	9	31182	IGS(psbM,trnD-GUC)
CTTT	3	31255	IGS(psbM,trnD-GUC)	CTTT	3	31270	IGS(psbM,trnD-GUC)	TTTAA	3	31129	IGS(trnD-GUC,trnY-GUA)	A	8	31194	IGS(psbM,trnD-GUC)	A	10	31249	IGS(psbM,trnD-GUC)
AT	5	31511	IGS(psbM,trnD-GUC)	AT	5	31526	IGS(psbM,trnD-GUC)	AT	4	31741	IGS(trnE-UUC,trnT-GGU)	A	8	31264	IGS(psbM,trnD-GUC)	CTTT	4	31264	IGS(psbM,trnD-GUC)
TTTAA	3	32121	IGS(trnD-GUC,trnY-GUA)	TTTAA	3	32144	IGS(trnD-GUC,trnY-GUA)	A	10	32016	IGS(trnE-UUC,trnT-GGU)	CTTT	3	31277	IGS(psbM,trnD-GUC)	AT	5	31513	IGS(psbM,trnD-GUC)
TA	5	32732	IGS(trnE-UUC,trnT-GGU)	AT	4	32756	IGS(trnE-UUC,trnT-GGU)	T	9	32037	IGS(trnE-UUC,trnT-GGU)	AT	5	31533	IGS(psbM,trnD-GUC)	AATA	3	32095	IGS(trnD-GUC,trnY-GUA)
A	10	33008	IGS(trnE-UUC,trnT-GGU)	A	10	33031	IGS(trnE-UUC,trnT-GGU)	A	8	32179	IGS(trnE-UUC,trnT-GGU)	TTTAA	3	32137	IGS(trnD-GUC,trnY-GUA)	TA	4	32729	IGS(trnE-UUC,trnT-GGU)
T	9	33029	IGS(trnE-UUC,trnT-GGU)	T	9	33052	IGS(trnE-UUC,trnT-GGU)	ATT	3	32216	IGS(trnE-UUC,trnT-GGU)	TA	5	32748	IGS(trnE-UUC,trnT-GGU)	A	9	33020	IGS(trnE-UUC,trnT-GGU)
A	8	33171	IGS(trnE-UUC,trnT-GGU)	A	8	33194	IGS(trnE-UUC,trnT-GGU)	AT	5	32280	IGS(trnE-UUC,trnT-GGU)	A	10	33024	IGS(trnE-UUC,trnT-GGU)	T	10	33040	IGS(trnE-UUC,trnT-GGU)
ATT	3	33208	IGS(trnE-UUC,trnT-GGU)	ATT	3	33231	IGS(trnE-UUC,trnT-GGU)	A	8	32474	IGS(trnT-GGU,psbD)	T	9	33045	IGS(trnE-UUC,trnT-GGU)	A	8	33178	IGS(trnE-UUC,trnT-GGU)
AT	5	33272	IGS(trnE-UUC,trnT-GGU)	AT	5	33295	IGS(trnE-UUC,trnT-GGU)	ATT	3	32933	IGS(trnT-GGU,psbD)	A	8	33187	IGS(trnE-UUC,trnT-GGU)	ATT	3	33215	IGS(trnE-UUC,trnT-GGU)
ATT	3	33913	IGS(trnT-GGU,psbD)	ATT	3	33936	IGS(trnT-GGU,psbD)	TAT	4	33065	IGS(trnT-GGU,psbD)	ATT	3	33224	IGS(trnE-UUC,trnT-GGU)	AT	6	33279	IGS(trnE-UUC,trnT-GGU)
TA	5	34048	IGS(trnT-GGU,psbD)	TA	5	34071	IGS(trnT-GGU,psbD)	TA	9	33074	IGS(trnT-GGU,psbD)	AT	5	33288	IGS(trnE-UUC,trnT-GGU)	ATT	3	33930	IGS(trnT-GGU,psbD)
TA	4	34170	IGS(trnT-GGU,psbD)	TA	4	34193	IGS(trnT-GGU,psbD)	A	9	33246	IGS(trnT-GGU,psbD)	ATT	3	33929	IGS(trnT-GGU,psbD)	TA	5	34065	IGS(trnT-GGU,psbD)
A	9	34382	IGS(trnT-GGU,psbD)	A	9	34405	IGS(trnT-GGU,psbD)	A	9	33259	IGS(trnT-GGU,psbD)	TA	5	34064	IGS(trnT-GGU,psbD)	TA	4	34187	IGS(trnT-GGU,psbD)
A	9	34395	IGS(trnT-GGU,psbD)	A	9	34418	IGS(trnT-GGU,psbD)	G	8	35170	psbC(CDS)	TA	4	34186	IGS(trnT-GGU,psbD)	A	9	34400	IGS(trnT-GGU,psbD)
TGG	3	34593	IGS(trnT-GGU,psbD)	TGG	3	34616	IGS(trnT-GGU,psbD)	GA	4	36212	trnS-UGA	A	9	34398	IGS(trnT-GGU,psbD)	A	9	34413	IGS(trnT-GGU,psbD)
A	10	34763	IGS(trnT-GGU,psbD)	A	10	34786	IGS(trnT-GGU,psbD)	AT	7	36402	IGS(trnS-UGA,psbZ)	A	9	34411	IGS(trnT-GGU,psbD)	TGG	3	34611	IGS(trnT-GGU,psbD)
T	9	34776	IGS(trnT-GGU,psbD)	T	9	34799	IGS(trnT-GGU,psbD)	A	11	36475	IGS(trnS-UGA,psbZ)	TGG	3	34609	IGS(trnT-GGU,psbD)	T	8	34790	IGS(trnT-GGU,psbD)
G	8	36485	psbC(CDS)	G	8	36508	psbC(CDS)	A	9	36868	IGS(psbZ,trnfM-CAU)	A	10	34779	IGS(trnT-GGU,psbD)	G	8	36498	psbC(CDS)
GA	4	37527	trnS-UGA	GA	4	37550	trnS-UGA	ATA	4	36939	IGS(psbZ,trnfM-CAU)	T	9	34792	IGS(trnT-GGU,psbD)	GA	4	37540	trnS-UGA
AT	7	37717	IGS(trnS-UGA,psbZ)	AT	7	37740	IGS(trnS-UGA,psbZ)	A	8	37021	IGS(psbZ,trnfM-CAU)	G	8	36501	psbC(CDS)	AT	9	37730	IGS(trnS-UGA,psbZ)
A	11	37790	IGS(trnS-UGA,psbZ)	A	11	37813	IGS(trnS-UGA,psbZ)	A	8	37269	IGS(psbZ,trnfM-CAU)	GA	4	37543	trnS-UGA	A	10	37807	IGS(trnS-UGA,psbZ)
A	9	38188	IGS(psbZ,trnG-UCC)	A	9	38211	IGS(psbZ,trnG-UCC)	TCT	3	37787	rps14(CDS)	AT	7	37733	IGS(trnS-UGA,psbZ)	A	10	38204	IGS(psbZ,trnfM-CAU)
ATA	4	38259	IGS(psbZ,trnG-UCC)	ATA	4	38282	IGS(psbZ,trnG-UCC)	TAT	3	37838	IGS(rps14,psaB)	A	11	37806	IGS(trnS-UGA,psbZ)	ATA	6	38276	IGS(psbZ,trnfM-CAU)
A	8	38341	IGS(psbZ,trnG-UCC)	A	8	38364	IGS(psbZ,trnG-UCC)	TGA	3	39029	psaB(CDS)	A	9	38204	IGS(psbZ,trnfM-CAU)	A	8	38364	IGS(psbZ,trnfM-CAU)
A	8	38709	IGS(trnG-UCC,trnfM-CAU)	A	8	38732	IGS(trnG-UCC,trnfM-CAU)	TCC	3	39403	psaB(CDS)	ATA	4	38275	IGS(psbZ,trnfM-CAU)	A	9	38728	IGS(trnG-UCC,trnfM-CAU)
TCT	3	39227	rps14(CDS)	TCT	3	39250	rps14(CDS)	TTG	3	40930	psaA(CDS)	A	8	38316	IGS(psbZ,trnfM-CAU)	TCT	3	39247	rps14(CDS)
TAT	3	39278	IGS(rps14,psaB)	TAT	3	39301	IGS(rps14,psaB)	GCA	3	41223	psaA(CDS)	A	8	38358	IGS(psbZ,trnfM-CAU)	TAT	3	39298	IGS(rps14,psaB)
TGA	3	40469	psaB(CDS)	TGA	3	40492	psaB(CDS)	TAA	3	42824	IGS(psaA,ycf3)	A	8	38726	IGS(trnG-UCC,trnfM-CAU)	TGA	3	40489	psaB(CDS)
TCC	3	40843	psaB(CDS)	TCC	3	40866	psaB(CDS)	T	9	42875	IGS(psaA,ycf3)	TCT	3	39244	rps14(CDS)	TCC	3	40863	psaB(CDS)
TTG	3	42370	psaA(CDS)	TTG	3	42393	psaA(CDS)	T	8	43958	ycf3(intron)	TAT	3	39295	IGS(rps14,psaB)	TTG	3	42390	psaA(CDS)
GCA	3	42663	psaA(CDS)	GCA	3	42686	psaA(CDS)	A	9	44478	ycf3(intron)	TGA	3	40486	psaB(CDS)	GCA	3	42683	psaA(CDS)
TAA	3	44264	IGS(psaA,ycf3)	TAA	3	44287	IGS(psaA,ycf3)	GTA	3	45298	IGS(ycf3,trnS-GGA)	TCC	3	40860	psaB(CDS)	TAA	3	44284	IGS(psaA,ycf3)
T	9	44315	IGS(psaA,ycf3)	T	9	44338	IGS(psaA,ycf3)	AC	4	45496	IGS(ycf3,trnS-GGA)	TTG	3	42387	psaA(CDS)	T	8	44335	IGS(psaA,ycf3)
T	8	45391	ycf3(intron)	T	8	45413	ycf3(intron)	GTT	3	45576	IGS(ycf3,trnS-GGA)	GCA	3	42680	psaA(CDS)	T	9	45403	ycf3(intron)
A	8	45911	ycf3(intron)	A	9	45933	ycf3(intron)	T	9	45826	IGS(ycf3,trnS-GGA)	TAA	3	44281	IGS(psaA,ycf3)	A	8	45924	ycf3(intron)
GTA	3	46730	IGS(ycf3,trnS-GGA)	GTA	3	46753	IGS(ycf3,trnS-GGA)	TA	5	47116	IGS(rps4,trnT-UGU)	T	9	44332	IGS(psaA,ycf3)	GTA	3	46741	IGS(ycf3,trnS-GGA)
AC	4	46928	IGS(ycf3,trnS-GGA)	AC	4	46951	IGS(ycf3,trnS-GGA)	TA	4	47132	IGS(rps4,trnT-UGU)	T	8	45407	ycf3(intron)	AC	4	46939	IGS(ycf3,trnS-GGA)
GTT	3	47008	IGS(ycf3,trnS-GGA)	GTT	3	47031	IGS(ycf3,trnS-GGA)	A	11	47335	IGS(rps4,trnT-UGU)	A	9	45927	ycf3(intron)	GTT	3	47019	IGS(ycf3,trnS-GGA)
A	8	48419	IGS(rps4,trnT-UGU)	TA	5	48573	IGS(rps4,trnT-UGU)	TAT	3	47613	IGS(trnT-UGU,trnL-UAA)	GTA	3	46747	IGS(ycf3,trnS-GGA)	A	10	48425	IGS(rps4,trnT-UGU)
TA	5	48551	IGS(rps4,trnT-UGU)	TA	4	48589	IGS(rps4,trnT-UGU)	A	10	47877	IGS(trnT-UGU,trnL-UAA)	AC	4	46945	IGS(ycf3,trnS-GGA)	TA	5	48548	IGS(rps4,trnT-UGU)
TA	4	48567	IGS(rps4,trnT-UGU)	A	11	48792	IGS(rps4,trnT-UGU)	AT	4	47900	IGS(trnT-UGU,trnL-UAA)	GTT	3	47025	IGS(ycf3,trnS-GGA)	TA	4	48564	IGS(rps4,trnT-UGU)
A	12	48770	IGS(rps4,trnT-UGU)	TAT	3	49070	IGS(trnT-UGU,trnL-UAA)	T	11	48787	IGS(trnL-UAA,trnF-GAA)	TA	5	48567	IGS(rps4,trnT-UGU)	A	12	48739	IGS(rps4,trnT-UGU)
TAT	3	49049	IGS(trnT-UGU,trnL-UAA)	A	10	49334	IGS(trnT-UGU,trnL-UAA)	GAT	3	49362	IGS(trnF-GAA,ndhJ)	TA	4	48583	IGS(rps4,trnT-UGU)	TAT	3	49018	IGS(trnT-UGU,trnL-UAA)
A	10	49306	IGS(trnT-UGU,trnL-UAA)	AT	4	49357	IGS(trnT-UGU,trnL-UAA)	A	10	49465	IGS(trnF-GAA,ndhJ)	AT	4	48776	IGS(rps4,trnT-UGU)	A	8	49283	IGS(trnT-UGU,trnL-UAA)
AT	4	49329	IGS(trnT-UGU,trnL-UAA)	T	11	50244	IGS(trnL-UAA,trnF-GAA)	AT	7	49525	IGS(trnF-GAA,ndhJ)	A	11	48797	IGS(rps4,trnT-UGU)	AT	4	49304	IGS(trnT-UGU,trnL-UAA)
T	11	50212	IGS(trnL-UAA,trnF-GAA)	GAT	3	50819	IGS(trnF-GAA,ndhJ)	T	9	49768	IGS(trnF-GAA,ndhJ)	TAT	3	49075	IGS(trnT-UGU,trnL-UAA)	T	9	50189	IGS(trnL-UAA,trnF-GAA)
GAT	3	50786	IGS(trnF-GAA,ndhJ)	A	10	50922	IGS(trnF-GAA,ndhJ)	CT	4	51978	IGS(ndhC,trnV-UAC)	A	11	49339	IGS(trnT-UGU,trnL-UAA)	TA	4	50311	IGS(trnL-UAA,trnF-GAA)
A	10	50889	IGS(trnF-GAA,ndhJ)	AT	5	50982	IGS(trnF-GAA,ndhJ)	TTA	3	52141	trnV-UAC(intron)	AT	4	49363	IGS(trnT-UGU,trnL-UAA)	GAT	3	50756	IGS(trnF-GAA,ndhJ)
AT	5	50949	IGS(trnF-GAA,ndhJ)	T	9	51221	IGS(trnF-GAA,ndhJ)	T	9	52188	trnV-UAC(intron)	GAT	3	50825	IGS(trnF-GAA,ndhJ)	A	11	50860	IGS(trnF-GAA,ndhJ)
T	9	51188	IGS(trnF-GAA,ndhJ)	CT	4	53431	IGS(ndhC,trnV-UAC)	ATG	4	52542	trnV-UAC(intron)	A	10	50928	IGS(trnF-GAA,ndhJ)	AT	4	50917	IGS(trnF-GAA,ndhJ)
T	10	52713	IGS(ndhK,ndhC)	TTA	3	53594	trnV-UAC(intron)	T	8	53079	IGS(trnM-CAU,atpE)	AT	5	50988	IGS(trnF-GAA,ndhJ)	C	8	51087	IGS(trnF-GAA,ndhJ)
CT	4	53406	IGS(ndhC,trnV-UAC)	T	9	53641	trnV-UAC(intron)	ATA	3	55133	IGS(atpB,rbcL)	T	9	51227	IGS(trnF-GAA,ndhJ)	T	8	51163	IGS(trnF-GAA,ndhJ)
TTA	3	53569	trnV-UAC(intron)	ATG	4	53995	trnV-UAC(intron)	AAT	3	55227	IGS(atpB,rbcL)	T	10	52747	IGS(ndhK,ndhC)	T	8	52666	IGS(ndhK,ndhC)
T	9	53616	trnV-UAC(intron)	T	8	54532	IGS(trnM-CAU,atpE)	A	8	55525	IGS(atpB,rbcL)	CT	4	53440	IGS(ndhC,trnV-UAC)	CT	4	53374	IGS(ndhC,trnV-UAC)
ATG	4	53970	trnV-UAC(intron)	TTA	3	54673	IGS(trnM-CAU,atpE)	AT	4	57288	IGS(rbcL,accD)	TTA	3	53603	trnV-UAC(intron)	TTA	3	53537	trnV-UAC(intron)
T	8	54507	IGS(trnM-CAU,atpE)	ATA	3	56592	IGS(atpB,rbcL)	T	8	58191	accD(CDS)	T	9	53650	trnV-UAC(intron)	T	9	53584	trnV-UAC(intron)
TTA	3	54648	atpE(CDS)	A	9	56632	IGS(atpB,rbcL)	GGA	3	58722	accD(CDS)	ATG	4	54004	trnV-UAC(intron)	ATG	4	53938	trnV-UAC(intron)
ATA	3	56567	IGS(atpB,rbcL)	AAT	3	56811	IGS(atpB,rbcL)	A	8	59412	IGS(accD,psaI)	T	8	54541	IGS(trnM-CAU,atpE)	T	8	54475	IGS(trnM-CAU,atpE)
A	9	56607	IGS(atpB,rbcL)	AT	4	58871	IGS(rbcL,accD)	TAT	3	59480	IGS(accD,psaI)	TTA	3	54682	IGS(trnM-CAU,atpE)	TTA	3	54616	IGS(trnM-CAU,atpE)
AAT	3	56786	IGS(atpB,rbcL)	T	8	59774	accD(CDS)	ATA	3	59884	IGS(psaI,ycf4)	ATA	3	56601	IGS(atpB,rbcL)	ATA	3	56535	IGS(atpB,rbcL)
A	8	57084	IGS(atpB,rbcL)	GGA	3	60305	accD(CDS)	T	8	60169	ycf4(CDS)	A	9	56641	IGS(atpB,rbcL)	A	9	56580	IGS(atpB,rbcL)
AT	4	58847	rbcL(CDS)	A	8	60995	IGS(accD,psaI)	T	8	60798	IGS(ycf4,cemA)	AAT	3	56820	IGS(atpB,rbcL)	AAT	3	56758	IGS(atpB,rbcL)
T	8	59750	accD(CDS)	TAT	3	61063	IGS(accD,psaI)	T	9	60870	IGS(ycf4,cemA)	A	8	57118	IGS(atpB,rbcL)	A	8	57055	IGS(atpB,rbcL)
GGA	3	60281	accD(CDS)	ATA	3	61467	IGS(psaI,ycf4)	T	9	60975	IGS(ycf4,cemA)	AT	4	58881	IGS(rbcL,accD)	AT	4	58818	IGS(rbcL,accD)
A	8	60971	IGS(accD,psaI)	T	8	61752	ycf4(CDS)	TC	4	61304	cemA(CDS)	T	8	59791	accD(CDS)	T	8	59722	accD(CDS)
TAT	3	61039	IGS(accD,psaI)	T	8	62381	IGS(ycf4,cemA)	C	8	62491	petA(CDS)	GGA	3	60322	accD(CDS)	GGA	3	60253	accD(CDS)
ATA	3	61443	IGS(psaI,ycf4)	T	9	62453	IGS(ycf4,cemA)	A	8	62565	petA(CDS)	A	8	61012	IGS(accD,psaI)	A	9	60943	IGS(accD,psaI)
T	8	61728	ycf4(CDS)	T	9	62558	IGS(ycf4,cemA)	A	11	63126	IGS(petA,psbJ)	TAT	3	61080	IGS(accD,psaI)	TAT	3	61012	IGS(accD,psaI)
T	8	62357	IGS(ycf4,cemA)	TC	4	63000	cemA(CDS)	T	11	63343	IGS(petA,psbJ)	ATA	3	61484	IGS(psaI,ycf4)	T	8	61363	IGS(psaI,ycf4)
T	10	62429	IGS(ycf4,cemA)	C	8	64187	petA(CDS)	T	8	64727	IGS(psbE,petL)	T	8	61769	ycf4(CDS)	ATA	3	61413	IGS(psaI,ycf4)
T	10	62535	IGS(ycf4,cemA)	A	8	64261	petA(CDS)	A	11	65035	IGS(psbE,petL)	T	9	62472	IGS(ycf4,cemA)	T	8	61698	ycf4(CDS)
TC	4	62978	cemA(CDS)	A	11	64822	IGS(petA,psbJ)	T	8	65209	IGS(psbE,petL)	TC	4	62914	cemA(CDS)	T	8	62327	IGS(ycf4,cemA)
C	8	64165	petA(CDS)	T	11	65039	IGS(petA,psbJ)	T	8	65311	IGS(psbE,petL)	C	8	64101	petA(CDS)	T	9	62393	IGS(ycf4,cemA)
A	8	64239	petA(CDS)	T	8	66458	IGS(psbE,petL)	AGG	3	65973	IGS(petG,trnW-CCA)	A	8	64175	petA(CDS)	T	9	62498	IGS(ycf4,cemA)
A	9	64800	IGS(petA,psbJ)	A	11	66766	IGS(psbE,petL)	T	8	66171	IGS(trnW-CCA,trnP-UGG)	A	9	64736	IGS(petA,psbJ)	TC	4	62940	cemA(CDS)
T	12	65015	IGS(petA,psbJ)	T	8	66940	IGS(psbE,petL)	TA	5	66196	IGS(trnW-CCA,trnP-UGG)	T	10	64951	IGS(petA,psbJ)	C	8	64127	petA(CDS)
T	8	66435	IGS(psbE,petL)	T	8	67042	IGS(psbE,petL)	T	8	66915	psaJ(CDS)	T	8	66369	IGS(psbE,petL)	A	8	64201	petA(CDS)
A	11	66743	IGS(psbE,petL)	AGG	3	67704	IGS(petG,trnW-CCA)	TTCT	3	67026	IGS(psaJ,rpl33)	A	11	66677	IGS(psbE,petL)	A	9	64762	IGS(petA,psbJ)
T	8	66917	IGS(psbE,petL)	T	8	67902	IGS(trnW-CCA,trnP-UGG)	ATA	3	67343	IGS(rpl33,rps18)	T	8	66851	IGS(psbE,petL)	AAT	3	64813	IGS(petA,psbJ)
T	8	67019	IGS(psbE,petL)	TA	5	67927	IGS(trnW-CCA,trnP-UGG)	AT	4	67357	IGS(rpl33,rps18)	T	8	66953	IGS(psbE,petL)	T	10	64977	IGS(petA,psbJ)
AGG	3	67681	IGS(petG,trnW-CCA)	A	8	68265	IGS(trnP-UGG,psaJ)	A	8	67486	rps18(CDS)	AGG	3	67615	IGS(petG,trnW-CCA)	A	9	66706	IGS(psbE,petL)
T	9	67879	IGS(trnW-CCA,trnP-UGG)	TATT	3	68293	IGS(trnP-UGG,psaJ)	AAC	3	67628	rps18(CDS)	T	8	67813	IGS(trnW-CCA,trnP-UGG)	T	8	66878	IGS(psbE,petL)
TA	5	67905	IGS(trnW-CCA,trnP-UGG)	TA	4	68314	IGS(trnP-UGG,psaJ)	T	10	67918	IGS(rps18,rpl20)	TA	5	67838	IGS(trnW-CCA,trnP-UGG)	T	8	66980	IGS(psbE,petL)
A	8	68243	IGS(trnP-UGG,psaJ)	T	8	68846	psaJ(CDS)	T	16	69236	IGS(rps18,rpl20)	A	8	68176	IGS(trnP-UGG,psaJ)	AGG	3	67629	IGS(petG,trnW-CCA)
TATT	3	68271	IGS(trnP-UGG,psaJ)	C	9	68910	IGS(psaJ,rpl33)	A	10	69803	clpP(intron)	TATT	3	68204	IGS(trnP-UGG,psaJ)	T	8	67827	IGS(trnW-CCA,trnP-UGG)
TA	4	68292	IGS(trnP-UGG,psaJ)	A	11	69029	IGS(psaJ,rpl33)	T	10	69819	clpP(intron)	TA	4	68225	IGS(trnP-UGG,psaJ)	TA	5	67847	IGS(trnW-CCA,trnP-UGG)
T	8	68816	psaJ(CDS)	TTCT	3	69196	IGS(psaJ,rpl33)	A	9	70105	clpP(intron)	T	8	68749	psaJ(CDS)	A	9	68185	IGS(trnP-UGG,psaJ)
C	9	68880	IGS(psaJ,rpl33)	ATA	3	69513	IGS(rpl33,rps18)	A	8	70478	clpP(intron)	C	10	68813	IGS(psaJ,rpl33)	TATT	3	68214	IGS(trnP-UGG,psaJ)
A	10	68999	IGS(psaJ,rpl33)	AT	4	69527	IGS(rpl33,rps18)	A	8	70491	clpP(intron)	A	10	68933	IGS(psaJ,rpl33)	TA	4	68241	IGS(trnP-UGG,psaJ)
TTCT	3	69165	IGS(psaJ,rpl33)	A	8	69656	rps18(CDS)	AT	4	71407	IGS(clpP,psbB)	TTCT	3	69099	IGS(psaJ,rpl33)	C	8	68828	IGS(psaJ,rpl33)
ATA	3	69482	IGS(rpl33,rps18)	AAC	3	69798	rps18(CDS)	TTG	3	72496	psbB(CDS)	ATA	3	69416	IGS(rpl33,rps18)	A	10	68948	IGS(psaJ,rpl33)
AT	4	69496	IGS(rpl33,rps18)	T	10	70088	IGS(rps18,rpl20)	GA	4	74194	IGS(psbH,petB)	AT	4	69430	IGS(rpl33,rps18)	TTCT	3	69114	IGS(psaJ,rpl33)
A	8	69625	rps18(CDS)	ATAA	3	71022	IGS(rpl20,rps12)	A	8	74640	IGS(psbH,petB)	A	8	69559	rps18(CDS)	ATA	3	69432	IGS(rpl33,rps18)
AAC	3	69767	rps18(CDS)	C	8	71101	IGS(rpl20,rps12)	AAT	3	77151	IGS(petD,rpoA)	AAC	3	69701	rps18(CDS)	AT	4	69438	IGS(rpl33,rps18)
T	11	70057	IGS(rps18,rpl20)	T	16	71731	IGS(rps12,clpP)	A	10	77166	IGS(petD,rpoA)	T	9	69991	IGS(rps18,rpl20)	A	8	69567	rps18(CDS)
ATAA	3	70965	IGS(rpl20,rps12)	A	10	72421	clpP(intron)	ATA	3	78214	IGS(rpoA,rps11)	ATAA	3	70956	IGS(rpl20,rps12)	AAC	3	69709	rps18(CDS)
C	8	71044	IGS(rpl20,rps12)	T	10	72437	clpP(intron)	GGA	3	79308	IGS(infA,rps8)	C	8	71035	IGS(rpl20,rps12)	A	9	69983	IGS(rps18,rpl20)
T	16	71674	IGS(rps12,clpP)	A	9	72723	clpP(intron)	T	10	79344	IGS(infA,rps8)	T	16	71665	IGS(rps12,clpP)	T	9	70001	IGS(rps18,rpl20)
A	10	72364	clpP(intron)	A	8	73096	clpP(intron)	T	8	79864	IGS(rps8,rpl14)	A	11	72355	clpP(intron)	T	16	71627	IGS(rps12,clpP)
T	10	72380	clpP(intron)	A	8	73109	clpP(intron)	TAT	5	80395	IGS(rpl14,rpl16)	T	11	72372	clpP(intron)	A	10	72317	clpP(intron)
A	9	72666	clpP(intron)	AT	4	74025	IGS(clpP,psbB)	T	8	80412	IGS(rpl14,rpl16)	A	9	72659	clpP(intron)	T	9	72333	clpP(intron)
A	8	73039	clpP(intron)	TTG	3	75114	psbB(CDS)	TTTC	3	81628	IGS(rpl16,rps3)	A	8	73032	clpP(intron)	A	8	72618	clpP(intron)
A	8	73052	clpP(intron)	GA	4	76893	IGS(psbH,petB)	AT	4	82373	rps3(CDS)	A	8	73045	clpP(intron)	A	8	72990	clpP(intron)
AT	4	73968	IGS(clpP,psbB)	A	8	77339	IGS(psbH,petB)	T	9	82457	rps3(CDS)	AT	4	73961	IGS(clpP,psbB)	A	9	73003	clpP(intron)
TTG	3	75057	psbB(CDS)	AAT	3	79850	IGS(petD,rpoA)	CT	4	82699	rpl22(CDS)	TTG	3	75050	psbB(CDS)	AT	4	73916	IGS(clpP,psbB)
GA	4	76851	IGS(psbH,petB)	A	10	79865	IGS(petD,rpoA)	TGC	3	82941	rpl22(CDS)	GA	4	76844	IGS(psbH,petB)	TTG	3	75005	psbB(CDS)
A	8	77297	IGS(psbH,petB)	ATA	3	80913	IGS(rpoA,rps11)	T	9	83437	IGS(rps19,rpl2)	A	8	77290	IGS(psbH,petB)	GA	4	76802	IGS(psbH,petB)
AAT	3	79808	IGS(petD,rpoA)	GGA	3	82007	IGS(infA,rps8)	T	8	83477	rps19	AAT	3	79801	IGS(petD,rpoA)	T	8	76835	IGS(psbH,petB)
A	11	79823	IGS(petD,rpoA)	T	10	82043	IGS(infA,rps8)	CTT	3	83578	rpl2(CDS)	A	9	79816	IGS(petD,rpoA)	A	8	77249	IGS(psbH,petB)
ATA	3	80872	IGS(rpoA,rps11)	T	8	82563	IGS(rps8,rpl14)	GA	4	85673	ycf2(CDS)	ATA	3	80863	IGS(rpoA,rps11)	AAT	3	79758	IGS(petD,rpoA)
GGA	3	81966	IGS(infA,rps8)	TAT	5	83094	IGS(rpl14,rpl16)	GA	4	85685	ycf2(CDS)	GGA	3	81957	IGS(infA,rps8)	A	9	79773	IGS(petD,rpoA)
T	9	82002	IGS(infA,rps8)	T	8	83111	IGS(rpl14,rpl16)	GA	4	86672	ycf2(CDS)	T	9	81993	IGS(infA,rps8)	ATA	3	80826	IGS(rpoA,rps11)
T	8	82521	IGS(rps8,rpl14)	A	10	83942	IGS(rpl16,rps3)	AGA	3	87037	ycf2(CDS)	T	8	82512	IGS(rps8,rpl14)	GGA	3	81920	IGS(infA,rps8)
TAT	3	83052	IGS(rpl14,rpl16)	TTTC	3	84471	IGS(rpl16,rps3)	A	9	88392	ycf2(CDS)	TAT	5	83043	IGS(rpl14,rpl16)	T	8	81956	IGS(infA,rps8)
T	8	83063	IGS(rpl14,rpl16)	T	10	84802	IGS(rpl16,rps3)	GA	4	88413	ycf2(CDS)	T	8	83060	IGS(rpl14,rpl16)	T	10	82474	IGS(rps8,rpl14)
A	10	83894	IGS(rpl16,rps3)	AT	4	85321	rps3(CDS)	TCT	3	89102	ycf2(CDS)	A	10	83891	IGS(rpl16,rps3)	TTATT	3	82578	IGS(rps8,rpl14)
TTTC	3	84423	IGS(rpl16,rps3)	T	9	85405	rps3(CDS)	CTT	3	89214	ycf2(CDS)	TTTC	3	84424	IGS(rpl16,rps3)	ATT	3	83015	IGS(rpl14,rpl16)
T	11	84754	IGS(rpl16,rps3)	CT	4	85647	rpl22(CDS)	TGA	3	89693	ycf2(CDS)	T	15	84755	IGS(rpl16,rps3)	T	15	83025	IGS(rpl14,rpl16)
AT	4	85274	rps3(CDS)	TGC	3	85889	rpl22(CDS)	GAA	3	89700	ycf2(CDS)	AT	4	85274	rps3(CDS)	A	11	83876	IGS(rpl16,rps3)
T	9	85358	rps3(CDS)	TCT	3	86322	IGS(rps19,rpl2)	GAA	3	90926	ycf2(CDS)	T	9	85358	rps3(CDS)	TTTC	3	84400	IGS(rpl16,rps3)
CT	4	85600	rpl22(CDS)	T	9	86385	IGS(rps19,rpl2)	A	10	91746	ycf2(CDS)	CT	4	85600	rpl22(CDS)	T	10	84731	IGS(rpl16,rps3)
TGC	3	85842	rpl22(CDS)	T	8	86425	IGS(rps19,rpl2)	TA	4	91766	ycf2(CDS)	TGC	3	85842	rpl22(CDS)	AT	4	85250	rps3(CDS)
T	9	86338	rps19(CDS)	CTT	3	86526	rpl2(CDS)	TA	7	93216	IGS(trnL-CAA,ndhB)	T	9	86338	rps19(CDS)	T	9	85334	rps3(CDS)
T	8	86378	IGS(rps19,rpl2)	GA	4	88621	IGS(trnI-CAU,ycf2)	AG	4	93964	ndhB(CDS)	CTT	3	86478	rpl2(CDS)	CT	4	85576	rpl22(CDS)
CTT	3	86479	rpl2(CDS)	GA	4	88633	IGS(trnI-CAU,ycf2)	AGA	3	94259	ndhB(CDS)	GA	4	88573	IGS(trnI-CAU,ycf2)	TGC	3	85818	rpl22(CDS)
GA	4	88574	IGS(trnI-CAU,ycf2)	GA	4	89620	ycf2(CDS)	AGA	3	95724	ndhB(CDS)	GA	4	88585	IGS(trnI-CAU,ycf2)	T	9	86314	rps19(CDS)
GA	4	88586	ycf2(CDS)	AGA	3	89985	ycf2(CDS)	GAA	3	98725	ndhB(CDS)	GA	4	89572	ycf2(CDS)	T	8	86354	IGS(rps19,rpl2)
GA	4	89573	ycf2(CDS)	A	9	91340	ycf2(CDS)	T	8	97916	IGS(rps12,trnV-GAC)	AGA	3	89937	ycf2(CDS)	CTT	3	86455	rpl2(CDS)
AGA	3	89938	ycf2(CDS)	GA	4	91361	ycf2(CDS)	AAG	3	99027	IGS(rps12,trnV-GAC)	A	9	91292	ycf2(CDS)	GA	4	88550	IGS(trnI-CAU,ycf2)
A	9	91293	ycf2(CDS)	TCT	3	92050	ycf2(CDS)	CTG	3	103729	rrn23	GA	4	91313	ycf2(CDS)	GA	4	88562	IGS(trnI-CAU,ycf2)
GA	4	91314	ycf2(CDS)	CTT	3	92162	ycf2(CDS)	CT	4	105287	rrn23	TCT	3	92002	ycf2(CDS)	GA	4	89549	ycf2(CDS)
TCT	3	92003	ycf2(CDS)	TGA	3	92641	ycf2(CDS)	A	9	106990	IGS(rrn5,trnR-ACG)	CTT	3	92114	ycf2(CDS)	AGA	3	89914	ycf2(CDS)
CTT	3	92115	ycf2(CDS)	GAA	3	92648	ycf2(CDS)	TA	4	107425	IGS(trnR-ACG,trnN-GUU)	TGA	3	92593	ycf2(CDS)	A	9	91269	ycf2(CDS)
TTG	3	92122	ycf2(CDS)	GAA	3	93874	ycf2(CDS)	CAA	3	108763	ycf1	GAA	3	92600	ycf2(CDS)	GA	4	91290	ycf2(CDS)
TGA	3	92594	ycf2(CDS)	A	10	94694	ycf2(CDS)	A	8	109396	ycf1	GAA	3	93826	ycf2(CDS)	TCT	3	91979	ycf2(CDS)
GAA	3	92601	ycf2(CDS)	TA	4	94714	ycf2(CDS)	T	8	109480	ycf1	A	10	94646	ycf2(CDS)	CTT	3	92091	ycf2(CDS)
GAA	3	93827	ycf2(CDS)	TA	7	96287	IGS(trnL-CAA,ndhB)	AATAA	3	109569	IGS(ycf1,ndhF)	TA	4	94666	ycf2(CDS)	TGA	3	92570	ycf2(CDS)
A	10	94647	ycf2(CDS)	AG	4	97035	ndhB(CDS)	TAA	3	109591	IGS(ycf1,ndhF)	TA	7	96239	IGS(trnL-CAA,ndhB)	GAA	3	92577	ycf2(CDS)
TA	4	94667	ycf2(CDS)	AGA	3	97330	ndhB(CDS)	TA	5	109688	ndhF(CDS)	AG	4	96987	ndhB(CDS)	GAA	3	93803	ycf2(CDS)
TA	7	96240	IGS(trnL-CAA,ndhB)	AGA	3	98795	ndhB(CDS)	ATT	3	110419	ndhF(CDS)	AGA	3	97282	ndhB(CDS)	A	10	94623	ycf2(CDS)
AG	4	96988	ndhB(CDS)	GAA	3	98796	ndhB(CDS)	A	9	110438	ndhF(CDS)	AGA	3	98747	ndhB(CDS)	TA	4	94643	ycf2(CDS)
AGA	3	97283	ndhB(CDS)	T	8	100987	IGS(rps12,trnV-GAC)	T	8	110507	ndhF(CDS)	GAA	3	98748	ndhB(CDS)	TA	10	96223	IGS(trnL-CAA,ndhB)
AGA	3	98748	ndhB(CDS)	AAG	3	102098	IGS(rps12,trnV-GAC)	A	10	112000	IGS(ndhF,trnL-UAG)	T	8	100939	IGS(rps12,trnV-GAC)	AG	4	96977	ndhB(CDS)
GAA	3	98749	ndhB(CDS)	CTG	3	106800	rrn23	A	8	112056	IGS(ndhF,trnL-UAG)	AAG	3	102050	IGS(rps12,trnV-GAC)	AGA	3	97272	ndhB(CDS)
T	8	100940	IGS(rps12,trnV-GAC)	CT	4	108358	rrn23	TTA	3	112193	IGS(ndhF,trnL-UAG)	CTG	3	106752	rrn23	AGA	3	98737	ndhB(CDS)
AAG	3	102051	IGS(rps12,trnV-GAC)	A	9	110061	IGS(rrn5,trnR-ACG)	ATT	3	112632	IGS(ndhF,trnL-UAG)	CT	4	108310	rrn23	GAA	3	98738	ndhB(CDS)
CTG	3	106753	rrn23	TA	4	110496	IGS(trnR-ACG,trnN-GUU)	T	8	113067	ccsA(CDS)	A	9	110013	IGS(rrn5,trnR-ACG)	T	8	100929	IGS(rps12,trnV-GAC)
CT	4	108311	rrn23	CAA	3	111834	ycf1	T	8	113879	ccsA(CDS)	TA	4	110448	IGS(trnR-ACG,trnN-GUU)	AAG	3	102022	IGS(rps12,trnV-GAC)
A	9	110014	IGS(rrn5,trnR-ACG)	A	8	112467	ycf1	A	8	114322	ndhD(CDS)	CAA	3	111786	ycf1	CTG	3	106719	rrn23
TA	4	110449	IGS(trnR-ACG,trnN-GUU)	T	8	112551	ycf1	A	8	115114	ndhD(CDS)	A	8	112419	ycf1	CT	4	108277	rrn23
CAA	3	111787	ycf1	TAA	3	112689	IGS(ycf1,ndhF)	A	8	115305	IGS(ndhD,psaC)	T	8	112503	ycf1	A	9	109980	IGS(rrn5,trnR-ACG)
A	8	112420	ycf1	TA	5	112782	ndhF(CDS)	ATT	3	115951	IGS(psaC,ndhE)	AATAA	3	112592	IGS(ycf1,ndhF)	TA	4	110415	IGS(trnR-ACG,trnN-GUU)
T	8	112504	ycf1	ATT	3	113513	ndhF(CDS)	T	8	117118	IGS(ndhG,ndhI)	TAA	3	112614	IGS(ycf1,ndhF)	CAA	3	111753	ycf1
TAA	3	112586	IGS(ycf1,ndhF)	A	9	113532	ndhF(CDS)	AT	4	117142	IGS(ndhG,ndhI)	TA	5	112707	ndhF(CDS)	A	8	112386	ycf1
TA	5	112679	ndhF(CDS)	T	8	113601	ndhF(CDS)	AT	6	117161	IGS(ndhG,ndhI)	ATT	3	113438	ndhF(CDS)	T	8	112470	ycf1
ATT	3	113410	ndhF(CDS)	A	10	115094	IGS(ndhF,trnL-UAG)	T	8	118805	ndhA(intron)	A	9	113457	ndhF(CDS)	TAA	4	112576	IGS(ycf1,ndhF)
A	9	113429	ndhF(CDS)	A	8	115150	IGS(ndhF,trnL-UAG)	A	9	118886	ndhA(intron)	T	8	113526	ndhF(CDS)	TA	5	112672	ndhF(CDS)
T	8	113498	ndhF(CDS)	TTA	3	115287	IGS(ndhF,trnL-UAG)	AGC	3	119287	ndhA(CDS)	A	10	115019	IGS(ndhF,trnL-UAG)	ATT	3	113403	ndhF(CDS)
A	10	114991	IGS(ndhF,trnL-UAG)	ATT	3	115726	IGS(ndhF,trnL-UAG)	ATA	3	119805	ndhH(CDS)	A	8	115075	IGS(ndhF,trnL-UAG)	A	8	113422	ndhF(CDS)
A	8	115047	IGS(ndhF,trnL-UAG)	T	8	116155	ccsA(CDS)	ATA	4	121030	IGS(ndhH,rps15)	TTA	3	115212	IGS(ndhF,trnL-UAG)	T	8	113491	ndhF(CDS)
TTA	3	115184	IGS(ndhF,trnL-UAG)	T	8	116967	ccsA(CDS)	C	9	121424	IGS(rps15,ycf1)	ATT	3	115651	IGS(ndhF,trnL-UAG)	T	8	114913	IGS(ndhF,trnL-UAG)
ATT	3	115623	IGS(ndhF,trnL-UAG)	T	9	117194	IGS(ccsA,ndhD)	T	10	121433	IGS(rps15,ycf1)	A	10	115900	IGS(trnL-UAG,ccsA)	A	10	114980	IGS(ndhF,trnL-UAG)
A	9	115872	IGS(trnL-UAG,ccsA)	A	8	117270	IGS(ccsA,ndhD)	TAA	3	121467	IGS(rps15,ycf1)	T	8	116084	ccsA(CDS)	A	9	115036	IGS(ndhF,trnL-UAG)
T	8	116055	ccsA(CDS)	T	8	117282	IGS(ccsA,ndhD)	GT	4	121739	IGS(rps15,ycf1)	T	8	116896	ccsA(CDS)	TTA	3	115174	IGS(ndhF,trnL-UAG)
T	8	116867	ccsA(CDS)	A	8	117624	ndhD(CDS)	A	9	121988	IGS(rps15,ycf1)	T	10	117123	IGS(ccsA,ndhD)	A	8	115477	IGS(ndhF,trnL-UAG)
T	10	117094	IGS(ccsA,ndhD)	A	8	118416	ndhD(CDS)	ATT	4	122966	IGS(rps15,ycf1)	A	8	117200	IGS(ccsA,ndhD)	ATT	3	115621	IGS(ndhF,trnL-UAG)
A	8	117171	IGS(ccsA,ndhD)	A	8	118607	IGS(ndhD,psaC)	ATA	4	122999	IGS(rps15,ycf1)	T	9	117212	IGS(ccsA,ndhD)	ATT	3	115640	IGS(ndhF,trnL-UAG)
T	9	117183	IGS(ccsA,ndhD)	T	8	120604	IGS(ndhG,ndhI)	T	9	123024	IGS(rps15,ycf1)	A	8	117555	ndhD(CDS)	ATT	3	115659	IGS(ndhF,trnL-UAG)
A	8	117524	ndhD(CDS)	AT	4	120628	IGS(ndhG,ndhI)	CATT	3	123330	IGS(rps15,ycf1)	A	8	118347	ndhD(CDS)	T	8	116070	ccsA(CDS)
A	8	118316	ndhD(CDS)	AT	6	120647	IGS(ndhG,ndhI)	A	8	123589	IGS(rps15,ycf1)	A	8	118538	IGS(ndhD,psaC)	T	8	116882	ccsA(CDS)
A	8	118507	IGS(ndhD,psaC)	T	8	122301	ndhA(intron)	T	8	124019	IGS(rps15,ycf1)	T	8	120535	IGS(ndhG,ndhI)	T	8	117109	IGS(ccsA,ndhD)
T	8	120504	IGS(ndhG,ndhI)	A	9	122382	ndhA(intron)	A	8	125250	ycf1(CDS)	AT	4	120559	IGS(ndhG,ndhI)	A	9	117184	IGS(ccsA,ndhD)
AT	4	120528	IGS(ndhG,ndhI)	TAA	3	122648	ndhA(intron)	T	8	125334	ycf1(CDS)	AT	6	120578	IGS(ndhG,ndhI)	T	8	117196	IGS(ccsA,ndhD)
AT	8	120547	IGS(ndhG,ndhI)	AGC	3	123043	ndhA(CDS)	TTG	3	125966	ycf1(CDS)	T	8	122222	ndhA(intron)	A	8	117538	ndhD(CDS)
T	8	122195	ndhA(intron)	ATA	3	123561	ndhH(CDS)	TA	4	127305	IGS(trnN-GUU,trnR-ACG)	A	9	122303	ndhA(intron)	A	8	118330	ndhD(CDS)
A	9	122276	ndhA(intron)	ATA	4	124786	IGS(ndhH,rps15)	T	9	127739	IGS(rrn5,trnR-ACG)	TAA	3	122569	ndhA(intron)	A	8	118521	IGS(ndhD,psaC)
TAA	3	122542	ndhA(intron)	C	8	125180	IGS(rps15,ycf1)	AG	4	129443	rrn23	AGC	3	122959	ndhA(CDS)	T	8	120525	IGS(ndhG,ndhI)
AGC	3	122932	ndhA(CDS)	T	10	125188	IGS(rps15,ycf1)	CAG	3	131000	rrn23	ATA	3	123477	ndhH(CDS)	AT	4	120549	IGS(ndhG,ndhI)
ATA	3	123450	ndhH(CDS)	TAA	3	125222	IGS(rps15,ycf1)	CTT	3	135702	IGS(trnV-GAC,rps12)	ATA	4	124702	IGS(ndhH,rps15)	AT	5	120570	IGS(ndhG,ndhI)
ATA	4	124675	IGS(ndhH,rps15)	GT	4	125498	IGS(rps15,ycf1)	A	8	136814	IGS(trnV-GAC,rps12)	T	10	125103	IGS(rps15,ycf1)	T	8	122212	ndhA(intron)
C	8	125069	IGS(rps15,ycf1)	A	9	125747	ycf1(CDS)	TTC	3	139004	ndhB(CDS)	TAA	3	125137	IGS(rps15,ycf1)	A	8	122293	ndhA(intron)
T	10	125077	IGS(rps15,ycf1)	ATT	4	126725	ycf1(CDS)	TCT	3	139005	ndhB(CDS)	GT	4	125413	IGS(rps15,ycf1)	AGC	3	122939	ndhA(CDS)
TAA	3	125111	IGS(rps15,ycf1)	ATA	4	126758	ycf1(CDS)	TCT	3	140470	ndhB(CDS)	A	9	125662	ycf1(CDS)	ATA	3	123457	ndhH(CDS)
GT	4	125387	IGS(rps15,ycf1)	T	9	126783	ycf1(CDS)	CT	4	140766	ndhB(CDS)	ATT	4	126640	ycf1(CDS)	ATA	4	124682	IGS(ndhH,rps15)
A	9	125636	ycf1(CDS)	CATT	3	127323	ycf1(CDS)	AT	7	141507	IGS(ndhB,trnL-CAA)	ATA	4	126673	ycf1(CDS)	T	9	125083	IGS(rps15,ycf1)
T	8	126518	ycf1(CDS)	A	8	127582	ycf1(CDS)	TA	4	142964	ycf2(CDS)	T	9	126698	ycf1(CDS)	TAA	3	125116	IGS(rps15,ycf1)
ATT	4	126614	ycf1(CDS)	T	8	128273	ycf1(CDS)	T	10	142982	ycf2(CDS)	CATT	3	127238	ycf1(CDS)	GT	4	125392	IGS(rps15,ycf1)
ATA	4	126647	ycf1(CDS)	A	8	129682	ycf1(CDS)	TTC	3	143803	ycf2(CDS)	A	8	127497	ycf1(CDS)	A	9	125641	ycf1(CDS)
T	9	126672	ycf1(CDS)	T	8	129766	ycf1(CDS)	TTC	3	145029	ycf2(CDS)	T	8	128188	ycf1(CDS)	ATT	4	126619	ycf1(CDS)
CATT	3	127212	ycf1(CDS)	TTG	3	130398	ycf1(CDS)	TCA	3	145036	ycf2(CDS)	A	8	129597	ycf1(CDS)	ATA	4	126652	ycf1(CDS)
A	8	127471	ycf1(CDS)	TA	4	131737	IGS(trnN-GUU,trnR-ACG)	CAA	3	145508	ycf2(CDS)	T	8	129681	ycf1(CDS)	T	9	126677	ycf1(CDS)
T	8	128162	ycf1(CDS)	T	9	132171	IGS(rrn5,trnR-ACG)	AGA	3	145627	ycf2(CDS)	TTG	3	130313	ycf1(CDS)	CATT	3	127217	ycf1(CDS)
A	8	129571	ycf1(CDS)	AG	4	133875	rrn23	TC	4	146317	ycf2(CDS)	TA	4	131652	IGS(trnN-GUU,trnR-ACG)	A	8	127476	ycf1(CDS)
T	8	129655	ycf1(CDS)	CAG	3	135432	rrn23	T	9	146337	ycf2(CDS)	T	9	132086	IGS(rrn5,trnR-ACG)	T	8	128167	ycf1(CDS)
TTG	3	130287	ycf1(CDS)	CTT	3	140134	IGS(trnV-GAC,rps12)	TCT	3	147692	ycf2(CDS)	AG	4	133790	rrn23	A	8	129576	ycf1(CDS)
TA	4	131626	IGS(trnN-GUU,trnR-ACG)	A	8	141246	IGS(trnV-GAC,rps12)	TC	4	148058	ycf2(CDS)	CAG	3	135347	rrn23	T	8	129660	ycf1(CDS)
T	9	132060	IGS(rrn5,trnR-ACG)	TTC	3	143436	ndhB(CDS)	TC	4	149045	ycf2(CDS)	CTT	3	140049	IGS(trnV-GAC,rps12)	TTG	3	130292	ycf1(CDS)
AG	4	133764	rrn23	TCT	3	143437	ndhB(CDS)	TC	4	149057	ycf2(CDS)	A	8	141161	IGS(trnV-GAC,rps12)	TA	4	131631	IGS(trnN-GUU,trnR-ACG)
CAG	3	135321	rrn23	TCT	3	144902	ndhB(CDS)	GAA	3	151150	rpl2(CDS)	TTC	3	143351	ndhB(CDS)	T	9	132065	IGS(rrn5,trnR-ACG)
CTT	3	140023	IGS(trnV-GAC,rps12)	CT	4	145198	ndhB(CDS)					TCT	3	143352	ndhB(CDS)	AG	4	133769	rrn23
A	8	141135	IGS(trnV-GAC,rps12)	AT	7	145939	IGS(ndhB,trnL-CAA)					TCT	3	144817	ndhB(CDS)	CAG	3	135326	rrn23
TTC	3	143325	ndhB(CDS)	TA	4	147519	ycf2(CDS)					CT	4	145113	ndhB(CDS)	CTT	3	140023	IGS(trnV-GAC,rps12)
TCT	3	143326	ndhB(CDS)	T	10	147537	ycf2(CDS)					AT	7	145854	IGS(ndhB,trnL-CAA)	A	8	141117	IGS(trnV-GAC,rps12)
TCT	3	144791	ndhB(CDS)	TTC	3	148358	ycf2(CDS)					TA	4	147434	ycf2(CDS)	TTC	3	143307	ndhB(CDS)
CT	4	145087	ndhB(CDS)	TTC	3	149584	ycf2(CDS)					T	10	147452	ycf2(CDS)	TCT	3	143308	ndhB(CDS)
AT	7	145828	IGS(ndhB,trnL-CAA)	TCA	3	149591	ycf2(CDS)					TTC	3	148273	ycf2(CDS)	TCT	3	144773	ndhB(CDS)
TA	4	147408	ycf2(CDS)	CAA	3	150063	ycf2(CDS)					TTC	3	149499	ycf2(CDS)	CT	4	145069	ndhB(CDS)
T	10	147426	ycf2(CDS)	AGA	3	150182	ycf2(CDS)					TCA	3	149506	ycf2(CDS)	AT	10	145810	IGS(ndhB,trnL-CAA)
TTC	3	148247	ycf2(CDS)	TC	4	150872	ycf2(CDS)					CAA	3	149978	ycf2(CDS)	TA	4	147403	ycf2(CDS)
TTC	3	149473	ycf2(CDS)	T	9	150892	ycf2(CDS)					AGA	3	150097	ycf2(CDS)	T	10	147421	ycf2(CDS)
TCA	3	149480	ycf2(CDS)	TCT	3	152247	ycf2(CDS)					TC	4	150787	ycf2(CDS)	TTC	3	148242	ycf2(CDS)
CAA	3	149952	ycf2(CDS)	TC	4	152613	ycf2(CDS)					T	9	150807	ycf2(CDS)	TTC	3	149468	ycf2(CDS)
AAG	3	149959	ycf2(CDS)	TC	4	153600	IGS(ycf2,trnI-CAU)					TCT	3	152162	ycf2(CDS)	TCA	3	149506	ycf2(CDS)
AGA	3	150071	ycf2(CDS)	TC	4	153612	IGS(ycf2,trnI-CAU)					TC	4	152528	ycf2(CDS)	CAA	3	149947	ycf2(CDS)
TC	4	150761	ycf2(CDS)	GAA	3	155705	rpl2(CDS)					TC	4	153515	IGS(ycf2,trnI-CAU)	AGA	3	150066	ycf2(CDS)
T	9	150781	ycf2(CDS)									TC	4	153527	IGS(ycf2,trnI-CAU)	TC	4	150756	ycf2(CDS)
TCT	3	152136	ycf2(CDS)									GAA	3	155620	rpl2(CDS)	T	9	150776	ycf2(CDS)
TC	4	152502	ycf2(CDS)													TCT	3	152131	ycf2(CDS)
TC	4	153489	ycf2(CDS)													TC	4	152497	ycf2(CDS)
TC	4	153501	IGS(ycf2,trnI-CAU)													TC	4	153484	IGS(ycf2,trnI-CAU)
GAA	3	155594	rpl2(CDS)													TC	4	153496	IGS(ycf2,trnI-CAU)
A	8	155697	IGS(rpl2,rps19)													GAA	3	155589	rpl2(CDS)
